# Supplementary material for: Schlafen Family Intra-Regulation by IFN-α2 in Triple-Negative Breast Cancer
Source: Cancers (Basel). 2023 Nov 30;15(23):5658. doi: 10.3390/cancers15235658 (PMC10705374; doi:10.3390/cancers15235658)
Supplement: Supplementary file 1 [file cancers-15-05658-s001.zip]

Archive with 9 entries (9 files):
- Supp Figure S1.pdf
- Supp Figure S2.pdf
- Supp Figure S3.pdf
- Supp Figure S4.pdf
- Supp Figure S5.pdf
- Supp Table S1.pdf
- Supp Table S2.pdf
- Supp Table S3.pdf
- Supp Table S4.pdf
